# Supplementary material for: Severe Short Stature and rhGH Resistance in a Child Born SGA: The Role of a Novel IGF1R Mutation, Case Report and Narrative Review
Source: Children (Basel). 2026 Mar 27;13(4):458. doi: 10.3390/children13040458 (PMC13115005; doi:10.3390/children13040458)
Supplement: Supplementary file 1 [file children-13-00458-s001.zip]

Archive with 1 entries (1 files):
- children-4170532-supplementary.pdf
